# Supplementary material for: FIP200 restricts RNA virus infection by facilitating RIG-I activation
Source: Commun Biol. 2021 Jul 29;4:921. doi: 10.1038/s42003-021-02450-1 (PMC8322336; doi:10.1038/s42003-021-02450-1)
Supplement: Supplementary file 4 — Supplementary Data 1 [file 42003_2021_2450_MOESM4_ESM.xlsx]

## Sheet: Sheet2
Supplementary Data 1: The complete mass spectrometry data of FIP200 protein complex
Protein	Gene	Spectral count		SAINT score
		Replicate-1	Replicate-2
RBCC1_HUMAN	FIP200	70	72	1
DDX58_HUMAN	RIG-I	24	21	1
VIME_HUMAN	VIM	22	13	1
ATGA1_HUMAN	ATG101	9	11	1
ATG13_HUMAN	ATG13	9	7	1
XRP2_HUMAN	RP2	9	11	0.98
LTOR2_HUMAN	LAMTOR2	7	6	1
LTOR1_HUMAN	LAMTOR1	7	9	0.94
EEPD1_HUMAN	EEPD1	6	5	0.99
FMNL2_HUMAN	FMNL2	6	6	0.98
RIC8A_HUMAN	RIC8A	5	3	0.89
RRAGC_HUMAN	RRAGC	4	4	1
TTC7B_HUMAN	TTC7B	4	5	0.95
TAB1_HUMAN	TAB1	4	5	0.02
ACTS_HUMAN	ACTA1	2	5	0.98
RS20_HUMAN	RPS20	2	2	0.96
UBTD1_HUMAN	UBTD1	2	3	0.95
RIF1_HUMAN	RIF1	2	2	0.91
NU188_HUMAN	NUP188	2	2	0.91
PCBP1_HUMAN	PCBP1	2	2	0.91
ODO2_HUMAN	DLST	4	5	0.88
PRS8_HUMAN	PSMC5	4	3	0.87
LTOR3_HUMAN	LAMTOR3	2	3	0.8
SPIN1_HUMAN	SPIN1	2	3	0.8
GNAZ_HUMAN	GNAZ	5	6	0.79
HDX_HUMAN	HDX	8	6	0.78
TMOD3_HUMAN	TMOD3	7	9	0.76
GNAQ_HUMAN	GNAQ	3	4	0.76
RRAS2_HUMAN	RRAS2	5	6	0.75
GNAS1_HUMAN	GNAS	12	7	0.72
1433E_HUMAN	YWHAE	7	6	0.72
GNAO_HUMAN	GNAO1	5	10	0.72
EIF3F_HUMAN	EIF3F	2	3	0.7
EFR3A_HUMAN	EFR3A	2	2	0.68
PERI_HUMAN	PRPH	2	2	0.68
TCPZ_HUMAN	CCT6A	9	7	0.67
RL13_HUMAN	RPL13	6	4	0.67
CKAP4_HUMAN	CKAP4	2	2	0.67
PPIA_HUMAN	PPIA	2	2	0.67
TPM4_HUMAN	TPM4	3	6	0.66
PI4KA_HUMAN	PI4KA	6	6	0.64
TCPH_HUMAN	CCT7	8	5	0.62
PYR1_HUMAN	CAD	5	2	0.62
ENPL_HUMAN	HSP90B1	9	8	0.58
EIF3A_HUMAN	EIF3A	6	5	0.56
LRRF2_HUMAN	LRRFIP2	2	2	0.55
PSB6_HUMAN	PSMB6	3	3	0.53
RSPRY_HUMAN	RSPRY1	3	4	0.51
LRRC1_HUMAN	LRRC1	3	0	0.5
CDC37_HUMAN	CDC37	0	3	0.5
HNRPK_HUMAN	HNRNPK	12	16	0.49
4F2_HUMAN	SLC3A2	3	1	0.49
ALMS1_HUMAN	ALMS1	3	0	0.49
PSD11_HUMAN	PSMD11	1	3	0.49
RN219_HUMAN	RNF219	0	3	0.49
TET2_HUMAN	TET2	0	3	0.49
ASM3B_HUMAN	SMPDL3B	3	2	0.48
1433G_HUMAN	YWHAG	3	2	0.48
PRS4_HUMAN	PSMC1	2	1	0.48
AT2A1_HUMAN	ATP2A1	2	1	0.48
IPO9_HUMAN	IPO9	2	0	0.48
M3K7_HUMAN	MAP3K7	2	0	0.48
IPO5_HUMAN	IPO5	1	2	0.48
CAND1_HUMAN	CAND1	0	2	0.48
GBLP_HUMAN	GNB2L1	6	3	0.46
DYHC1_HUMAN	DYNC1H1	3	0	0.46
CCYL1_HUMAN	CCNYL1	1	3	0.46
CEP70_HUMAN	CEP70	2	1	0.45
U5S1_HUMAN	EFTUD2	2	1	0.45
HNRCL_HUMAN	HNRNPCL1	2	1	0.45
TAB3_HUMAN	TAB3	2	1	0.45
PDE8A_HUMAN	PDE8A	2	0	0.45
EIF3E_HUMAN	EIF3E	2	0	0.45
MYO5B_HUMAN	MYO5B	2	0	0.45
KAP0_HUMAN	PRKAR1A	2	0	0.45
LYSC_HUMAN	LYZ	2	0	0.45
UBR5_HUMAN	UBR5	2	0	0.45
FARP1_HUMAN	FARP1	1	2	0.45
MOT1_HUMAN	SLC16A1	1	2	0.45
ECHB_HUMAN	HADHB	1	2	0.45
WRIP1_HUMAN	WRNIP1	0	2	0.45
GAR1_HUMAN	GAR1	0	2	0.45
GBG7_HUMAN	GNG7	0	2	0.45
UNC5C_HUMAN	UNC5C	0	2	0.45
DCTN1_HUMAN	DCTN1	0	2	0.45
LRP12_HUMAN	LRP12	0	2	0.45
RS21_HUMAN	RPS21	3	3	0.41
SYRC_HUMAN	RARS	0	3	0.4
SNP23_HUMAN	SNAP23	2	2	0.39
DCTN2_HUMAN	DCTN2	4	1	0.37
PRS6A_HUMAN	PSMC3	3	4	0.37
CCNY_HUMAN	CCNY	1	4	0.37
TPM2_HUMAN	TPM2	1	3	0.37
BASP1_HUMAN	BASP1	3	1	0.34
EFR3B_HUMAN	EFR3B	2	1	0.34
FLII_HUMAN	FLII	2	1	0.34
PSD12_HUMAN	PSMD12	2	1	0.34
TUT4_HUMAN	ZCCHC11	2	1	0.34
SYG_HUMAN	GARS	2	0	0.34
ACTZ_HUMAN	ACTR1A	2	0	0.34
PSPC1_HUMAN	PSPC1	2	0	0.34
SET_HUMAN	SET	1	2	0.34
IPYR_HUMAN	PPA1	1	2	0.34
PSB1_HUMAN	PSMB1	1	2	0.34
SYVC_HUMAN	VARS	0	2	0.34
MPRIP_HUMAN	MPRIP	0	2	0.34
TRY1_HUMAN	PRSS1	0	2	0.34
CLAP2_HUMAN	CLASP2	5	6	0.33
RBM39_HUMAN	RBM39	2	2	0.33
RPN2_HUMAN	RPN2	4	0	0.32
C1TC_HUMAN	MTHFD1	5	1	0.3
RS6_HUMAN	RPS6	3	6	0.3
HNRPC_HUMAN	HNRNPC	2	0	0.3
SYIC_HUMAN	IARS	4	1	0.29
GNA11_HUMAN	GNA11	5	4	0.28
PTK7_HUMAN	PTK7	1	2	0.28
1433Z_HUMAN	YWHAZ	3	2	0.27
GLU2B_HUMAN	PRKCSH	2	0	0.27
PCBP2_HUMAN	PCBP2	1	2	0.27
MYO5A_HUMAN	MYO5A	5	3	0.26
RUVB1_HUMAN	RUVBL1	5	2	0.26
Q5VU61_HUMAN	TPM3	2	6	0.25
1433B_HUMAN	YWHAB	2	3	0.25
RUVB2_HUMAN	RUVBL2	7	3	0.24
SPTB2_HUMAN	SPTBN1	5	3	0.23
CK084_HUMAN	C11orf84	4	5	0.23
G3BP1_HUMAN	G3BP1	1	3	0.23
SF3B3_HUMAN	SF3B3	4	3	0.22
TPIS_HUMAN	TPI1	3	5	0.22
MRP_HUMAN	MARCKSL1	3	2	0.22
RL23_HUMAN	RPL23	0	3	0.22
PROF1_HUMAN	PFN1	1	3	0.21
PRDX6_HUMAN	PRDX6	3	2	0.2
LDHA_HUMAN	LDHA	2	4	0.2
LAP2A_HUMAN	TMPO	2	2	0.2
SAHH_HUMAN	AHCY	2	1	0.2
EF1B_HUMAN	EEF1B2	2	1	0.2
SYDC_HUMAN	DARS	1	2	0.2
41_HUMAN	EPB41	0	2	0.2
RL35_HUMAN	RPL35	0	2	0.2
EFTU_HUMAN	TUFM	0	2	0.19
SYEP_HUMAN	EPRS	0	2	0.18
CLH1_HUMAN	CLTC	13	10	0.17
COF1_HUMAN	CFL1	5	5	0.17
PACN3_HUMAN	PACSIN3	5	2	0.17
NONO_HUMAN	NONO	4	2	0.17
PUR6_HUMAN	PAICS	3	2	0.17
BASI_HUMAN	BSG	2	1	0.17
DNJA1_HUMAN	DNAJA1	2	0	0.17
MEP50_HUMAN	WDR77	1	6	0.17
ICLN_HUMAN	CLNS1A	4	6	0.16
HYCCI_HUMAN	FAM126A	2	1	0.16
COF2_HUMAN	CFL2	2	1	0.16
MARCS_HUMAN	MARCKS	0	2	0.16
PHB_HUMAN	PHB	11	6	0.15
TCPQ_HUMAN	CCT8	8	11	0.15
PSMD2_HUMAN	PSMD2	2	0	0.15
G6PI_HUMAN	GPI	1	2	0.15
PSA4_HUMAN	PSMA4	2	0	0.14
TERA_HUMAN	VCP	12	12	0.13
PRP31_HUMAN	PRPF31	5	3	0.13
C1QBP_HUMAN	C1QBP	1	3	0.13
THIO_HUMAN	TXN	0	3	0.13
EIF3L_HUMAN	EIF3L	3	3	0.12
SMD3_HUMAN	SNRPD3	2	2	0.12
PSMD3_HUMAN	PSMD3	2	1	0.12
RAP1A_HUMAN	RAP1A	2	1	0.12
RS24_HUMAN	RPS24	0	2	0.12
TCPG_HUMAN	CCT3	8	6	0.1
CAZA1_HUMAN	CAPZA1	5	7	0.1
CALX_HUMAN	CANX	3	0	0.1
RAP2B_HUMAN	RAP2B	2	3	0.1
MATR3_HUMAN	MATR3	1	2	0.1
PSB3_HUMAN	PSMB3	0	2	0.1
ALDOA_HUMAN	ALDOA	1	4	0.09
TCPA_HUMAN	TCP1	7	12	0.08
CAZA2_HUMAN	CAPZA2	2	2	0.08
COR1C_HUMAN	CORO1C	2	1	0.08
SCRIB_HUMAN	SCRIB	2	1	0.08
AAAT_HUMAN	SLC1A5	1	2	0.08
SMD1_HUMAN	SNRPD1	1	2	0.08
RS16_HUMAN	RPS16	4	3	0.07
RLA0L_HUMAN	RPLP0P6	3	4	0.07
RS19_HUMAN	RPS19	2	3	0.07
SSBP_HUMAN	SSBP1	3	3	0.06
CALM_HUMAN	CALM1	2	4	0.06
GAPR1_HUMAN	GLIPR2	2	2	0.06
EF1G_HUMAN	EEF1G	5	6	0.05
RL7A_HUMAN	RPL7A	5	2	0.05
LPPRC_HUMAN	LRPPRC	4	4	0.05
CAPZB_HUMAN	CAPZB	3	6	0.05
H90B3_HUMAN	HSP90AB3P	3	5	0.05
CTNA1_HUMAN	CTNNA1	2	0	0.05
RL23A_HUMAN	RPL23A	3	3	0.04
TM1L2_HUMAN	TOM1L2	2	2	0.04
RL27A_HUMAN	RPL27A	2	1	0.04
ADT3_HUMAN	SLC25A6	2	1	0.04
RL22_HUMAN	RPL22	1	3	0.04
RS13_HUMAN	RPS13	0	2	0.04
LYN_HUMAN	LYN	25	24	0.03
LDHB_HUMAN	LDHB	8	5	0.03
HNRPR_HUMAN	HNRNPR	3	3	0.03
HNRPQ_HUMAN	SYNCRIP	3	0	0.03
RS7_HUMAN	RPS7	2	4	0.03
RS14_HUMAN	RPS14	2	3	0.03
PALM_HUMAN	PALM	1	3	0.03
RS15A_HUMAN	RPS15A	0	2	0.03
FYN_HUMAN	FYN	12	6	0.02
TCPB_HUMAN	CCT2	11	10	0.02
PHB2_HUMAN	PHB2	7	10	0.02
FAS_HUMAN	FASN	7	8	0.02
HSP72_HUMAN	HSPA2	6	6	0.02
RAP2A_HUMAN	RAP2A	3	3	0.02
DDX21_HUMAN	DDX21	3	2	0.02
MYO1A_HUMAN	MYO1A	2	6	0.02
RPN1_HUMAN	RPN1	2	2	0.02
KCTD5_HUMAN	KCTD5	2	2	0.02
RS8_HUMAN	RPS8	2	2	0.02
HNRPD_HUMAN	HNRNPD	2	0	0.02
CMC2_HUMAN	SLC25A13	2	0	0.02
YBOX1_HUMAN	YBX1	8	6	0.01
SPTN1_HUMAN	SPTAN1	6	9	0.01
ARC1B_HUMAN	ARPC1B	5	9	0.01
FLOT2_HUMAN	FLOT2	5	7	0.01
UBA1_HUMAN	UBA1	5	7	0.01
IRS4_HUMAN	IRS4	5	7	0.01
KCRB_HUMAN	CKB	5	5	0.01
ST38L_HUMAN	STK38L	5	3	0.01
RL3_HUMAN	RPL3	4	3	0.01
E41L3_HUMAN	EPB41L3	3	3	0.01
FUBP2_HUMAN	KHSRP	3	1	0.01
PRKDC_HUMAN	PRKDC	3	1	0.01
RL24_HUMAN	RPL24	3	1	0.01
RS25_HUMAN	RPS25	2	2	0.01
ADT1_HUMAN	SLC25A4	2	0	0.01
ACLY_HUMAN	ACLY	1	2	0.01
TOLIP_HUMAN	TOLLIP	0	2	0.01
KIF11_HUMAN	KIF11	190	174	0
MYH9_HUMAN	MYH9	157	142	0
MYH10_HUMAN	MYH10	115	114	0
ACTA_HUMAN	ACTA2	100	90	0
ACTB_HUMAN	ACTB	95	82	0
ARP2_HUMAN	ACTR2	37	29	0
HNRPU_HUMAN	HNRNPU	31	28	0
ARP3_HUMAN	ACTR3	30	30	0
MYH14_HUMAN	MYH14	28	28	0
ANM5_HUMAN	PRMT5	27	31	0
GRP78_HUMAN	HSPA5	21	21	0
SRC8_HUMAN	CTTN	21	16	0
MYO1B_HUMAN	MYO1B	21	12	0
HSP7C_HUMAN	HSPA8	20	17	0
GNAI3_HUMAN	GNAI3	19	16	0
DSG2_HUMAN	DSG2	19	15	0
STK38_HUMAN	STK38	18	29	0
HS71L_HUMAN	HSPA1L	18	13	0
ACTBL_HUMAN	ACTBL2	18	13	0
ARPC2_HUMAN	ARPC2	17	20	0
TBB2A_HUMAN	TUBB2A	17	15	0
HSP71_HUMAN	HSPA1A	17	12	0
TBA1A_HUMAN	TUBA1A	16	15	0
MYO6_HUMAN	MYO6	16	11	0
MYO1C_HUMAN	MYO1C	16	8	0
ATPA_HUMAN	ATP5A1	13	11	0
GNAI1_HUMAN	GNAI1	12	13	0
ARPC4_HUMAN	ARPC4	12	11	0
MYL6_HUMAN	MYL6	12	10	0
GRP75_HUMAN	HSPA9	12	9	0
NUCL_HUMAN	NCL	11	10	0
KPYM_HUMAN	PKM	10	11	0
TPM1_HUMAN	TPM1	10	11	0
GNAI2_HUMAN	GNAI2	10	9	0
CH60_HUMAN	HSPD1	10	8	0
GELS_HUMAN	GSN	9	15	0
ARPC3_HUMAN	ARPC3	9	11	0
RFA1_HUMAN	RPA1	9	8	0
ARP3B_HUMAN	ACTR3B	9	8	0
EF2_HUMAN	EEF2	9	6	0
ENOA_HUMAN	ENO1	9	5	0
ATPB_HUMAN	ATP5B	8	7	0
HNRPM_HUMAN	HNRNPM	8	1	0
ARPC5_HUMAN	ARPC5	7	8	0
YES_HUMAN	YES1	7	8	0
MYH11_HUMAN	MYH11	7	6	0
EF1A1_HUMAN	EEF1A1	7	6	0
ARC1A_HUMAN	ARPC1A	7	6	0
TOM1_HUMAN	TOM1	7	5	0
HSP74_HUMAN	HSPA4	7	0	0
SERA_HUMAN	PHGDH	6	8	0
GBB1_HUMAN	GNB1	6	6	0
ACTN4_HUMAN	ACTN4	6	6	0
TBB5_HUMAN	TUBB	6	6	0
TBB3_HUMAN	TUBB3	6	5	0
MYO1D_HUMAN	MYO1D	6	5	0
NPM_HUMAN	NPM1	6	5	0
ARP5L_HUMAN	ARPC5L	6	5	0
RS3_HUMAN	RPS3	6	5	0
PABP1_HUMAN	PABPC1	6	2	0
FLOT1_HUMAN	FLOT1	5	7	0
TBB1_HUMAN	TUBB1	5	6	0
HS90A_HUMAN	HSP90AA1	5	5	0
RS18_HUMAN	RPS18	5	4	0
PAIRB_HUMAN	SERBP1	5	4	0
LIMA1_HUMAN	LIMA1	5	3	0
AT1A1_HUMAN	ATP1A1	5	3	0
PRDX1_HUMAN	PRDX1	4	9	0
IF2B1_HUMAN	IGF2BP1	4	4	0
ACTN1_HUMAN	ACTN1	4	4	0
G3P_HUMAN	GAPDH	4	2	0
RS3A_HUMAN	RPS3A	4	2	0
TIF1B_HUMAN	TRIM28	4	2	0
PARP1_HUMAN	PARP1	4	1	0
DBPA_HUMAN	CSDA	4	1	0
TCPE_HUMAN	CCT5	3	5	0
HS90B_HUMAN	HSP90AB1	3	5	0
E41L2_HUMAN	EPB41L2	3	4	0
GBG12_HUMAN	GNG12	3	4	0
IQGA1_HUMAN	IQGAP1	3	4	0
HNRH1_HUMAN	HNRNPH1	3	4	0
DLDH_HUMAN	DLD	3	3	0
RL7_HUMAN	RPL7	3	3	0
RL18_HUMAN	RPL18	3	2	0
RS9_HUMAN	RPS9	3	2	0
RL4_HUMAN	RPL4	3	2	0
MYO1E_HUMAN	MYO1E	3	2	0
H90B2_HUMAN	HSP90AB2P	2	3	0
RIOK1_HUMAN	RIOK1	2	3	0
IF4A1_HUMAN	EIF4A1	2	3	0
RS4X_HUMAN	RPS4X	2	3	0
ROA2_HUMAN	HNRNPA2B1	2	3	0
IMA2_HUMAN	KPNA2	2	3	0
RL40_HUMAN	UBA52	2	3	0
OTUD4_HUMAN	OTUD4	2	2	0
IMB1_HUMAN	KPNB1	2	2	0
TRAP1_HUMAN	TRAP1	2	2	0
RL12_HUMAN	RPL12	2	2	0
HNRPF_HUMAN	HNRNPF	2	2	0
FLNA_HUMAN	FLNA	2	1	0
RBM10_HUMAN	RBM10	2	1	0
XRCC6_HUMAN	XRCC6	2	1	0
ADT2_HUMAN	SLC25A5	2	1	0
XPO1_HUMAN	XPO1	2	0	0
IF4B_HUMAN	EIF4B	2	0	0
MYL6B_HUMAN	MYL6B	1	3	0
RS2_HUMAN	RPS2	1	2	0
ECHA_HUMAN	HADHA	1	1	0
DDX17_HUMAN	DDX17	1	1	0
EIF3B_HUMAN	EIF3B	1	1	0
AHNK_HUMAN	AHNAK	1	1	0
P85B_HUMAN	PIK3R2	1	1	0
STML2_HUMAN	STOML2	1	1	0
TNPO1_HUMAN	TNPO1	1	1	0
GDIB_HUMAN	GDI2	1	1	0
NACA_HUMAN	NACA	1	1	0
PRS10_HUMAN	PSMC6	1	1	0
HSP76_HUMAN	HSPA6	1	1	0
DHX15_HUMAN	DHX15	1	1	0
P5CS_HUMAN	ALDH18A1	1	1	0
F263_HUMAN	PFKFB3	1	1	0
FUS_HUMAN	FUS	1	1	0
CDK12_HUMAN	CDK12	1	1	0
AKP8L_HUMAN	AKAP8L	1	1	0
ARF1_HUMAN	ARF1	1	1	0
CPSF6_HUMAN	CPSF6	1	1	0
ODP2_HUMAN	DLAT	1	1	0
HCK_HUMAN	HCK	1	1	0
HS902_HUMAN	HSP90AA2	1	1	0
LBR_HUMAN	LBR	1	1	0
RAB13_HUMAN	RAB13	1	1	0
RAB1A_HUMAN	RAB1A	1	1	0
RAP2C_HUMAN	RAP2C	1	1	0
RFA2_HUMAN	RPA2	1	1	0
RL14_HUMAN	RPL14	1	1	0
RL29_HUMAN	RPL29	1	1	0
RL8_HUMAN	RPL8	1	1	0
RLA1_HUMAN	RPLP1	1	1	0
RS26_HUMAN	RPS26	1	1	0
F10A1_HUMAN	ST13	1	1	0
SUN2_HUMAN	SUN2	1	1	0
TACC1_HUMAN	TACC1	1	1	0
TNR6B_HUMAN	TNRC6B	1	1	0
H7BYY1_HUMAN	TPM1	1	1	0
XRN2_HUMAN	XRN2	1	1	0
AP1G2_HUMAN	AP1G2	1	1	0
EF1D_HUMAN	EEF1D	1	1	0
ELAV1_HUMAN	ELAVL1	1	1	0
GSTP1_HUMAN	GSTP1	1	1	0
CH10_HUMAN	HSPE1	1	1	0
PRDX3_HUMAN	PRDX3	1	1	0
PSA2_HUMAN	PSMA2	1	1	0
PSA3_HUMAN	PSMA3	1	1	0
PSDE_HUMAN	PSMD14	1	1	0
RL10A_HUMAN	RPL10A	1	1	0
RL19_HUMAN	RPL19	1	1	0
RL38_HUMAN	RPL38	1	1	0
RL9_HUMAN	RPL9	1	1	0
RRAS_HUMAN	RRAS	1	1	0
RUXE_HUMAN	SNRPE	1	1	0
TIM50_HUMAN	TIMM50	1	1	0
UBP2L_HUMAN	UBAP2L	1	1	0
PHAG1_HUMAN	PAG1	1	0	0
ILF2_HUMAN	ILF2	1	0	0
WDR6_HUMAN	WDR6	1	0	0
SF3B1_HUMAN	SF3B1	1	0	0
CO1A1_HUMAN	COL1A1	1	0	0
PUF60_HUMAN	PUF60	1	0	0
UN45A_HUMAN	UNC45A	1	0	0
CND3_HUMAN	NCAPG	1	0	0
SYLC_HUMAN	LARS	1	0	0
EIF3D_HUMAN	EIF3D	1	0	0
STIP1_HUMAN	STIP1	1	0	0
DAZP1_HUMAN	DAZAP1	1	0	0
QCR2_HUMAN	UQCRC2	1	0	0
SEPT9_HUMAN	SEPT9	1	0	0
NEP_HUMAN	MME	1	0	0
KINH_HUMAN	KIF5B	1	0	0
SYMC_HUMAN	MARS	1	0	0
SYK_HUMAN	KARS	1	0	0
COPB_HUMAN	COPB1	1	0	0
EWS_HUMAN	EWSR1	1	0	0
GUAA_HUMAN	GMPS	1	0	0
DHB4_HUMAN	HSD17B4	1	0	0
KTN1_HUMAN	KTN1	1	0	0
SPN90_HUMAN	NCKIPSD	1	0	0
OGT1_HUMAN	OGT	1	0	0
6PGD_HUMAN	PGD	1	0	0
RL31_HUMAN	RPL31	1	0	0
SMD2_HUMAN	SNRPD2	1	0	0
N2DL2_HUMAN	ULBP2	1	0	0
AKA12_HUMAN	AKAP12	1	0	0
ALDOC_HUMAN	ALDOC	1	0	0
THOC4_HUMAN	ALYREF	1	0	0
AMOT_HUMAN	AMOT	1	0	0
ANR26_HUMAN	ANKRD26	1	0	0
ANXA5_HUMAN	ANXA5	1	0	0
ATPG_HUMAN	ATP5C1	1	0	0
BACE1_HUMAN	BACE1	1	0	0
CAN5_HUMAN	CAPN5	1	0	0
CCD40_HUMAN	CCDC40	1	0	0
CLAP1_HUMAN	CLASP1	1	0	0
DCAF7_HUMAN	DCAF7	1	0	0
DCNL3_HUMAN	DCUN1D3	1	0	0
DDB1_HUMAN	DDB1	1	0	0
DKC1_HUMAN	DKC1	1	0	0
DNJA3_HUMAN	DNAJA3	1	0	0
ECM29_HUMAN	ECM29	1	0	0
E2AK2_HUMAN	EIF2AK2	1	0	0
EIF3C_HUMAN	EIF3C	1	0	0
IF4A3_HUMAN	EIF4A3	1	0	0
IF4G3_HUMAN	EIF4G3	1	0	0
FAF2_HUMAN	FAF2	1	0	0
GOGA3_HUMAN	GOLGA3	1	0	0
ITPR2_HUMAN	ITPR2	1	0	0
LANC1_HUMAN	LANCL1	1	0	0
LEKR1_HUMAN	LEKR1	1	0	0
LC7L3_HUMAN	LUC7L3	1	0	0
LYPA1_HUMAN	LYPLA1	1	0	0
LZTR1_HUMAN	LZTR1	1	0	0
MAT2B_HUMAN	MAT2B	1	0	0
MCM7_HUMAN	MCM7	1	0	0
MDHM_HUMAN	MDH2	1	0	0
RT17_HUMAN	MRPS17	1	0	0
MSH6_HUMAN	MSH6	1	0	0
LYRIC_HUMAN	MTDH	1	0	0
MYCBP_HUMAN	MYCBP	1	0	0
MYH6_HUMAN	MYH6	1	0	0
SYNC_HUMAN	NARS	1	0	0
PDS5B_HUMAN	PDS5B	1	0	0
PEX1_HUMAN	PEX1	1	0	0
PFD2_HUMAN	PFDN2	1	0	0
P85A_HUMAN	PIK3R1	1	0	0
PSD3_HUMAN	PSD3	1	0	0
PSA6_HUMAN	PSMA6	1	0	0
PSB5_HUMAN	PSMB5	1	0	0
PRS6B_HUMAN	PSMC4	1	0	0
PWP2_HUMAN	PWP2	1	0	0
RAB7A_HUMAN	RAB7A	1	0	0
RFA3_HUMAN	RPA3	1	0	0
RL27_HUMAN	RPL27	1	0	0
RPP38_HUMAN	RPP38	1	0	0
SAA2_HUMAN	SAA2	1	0	0
SCYL2_HUMAN	SCYL2	1	0	0
SHC4_HUMAN	SHC4	1	0	0
SK2L2_HUMAN	SKIV2L2	1	0	0
M2OM_HUMAN	SLC25A11	1	0	0
LAT1_HUMAN	SLC7A5	1	0	0
SMC4_HUMAN	SMC4	1	0	0
RU2B_HUMAN	SNRPB2	1	0	0
CYTSA_HUMAN	SPECC1L	1	0	0
SREK1_HUMAN	SREK1	1	0	0
SRP19_HUMAN	SRP19	1	0	0
SYGP1_HUMAN	SYNGAP1	1	0	0
TKT_HUMAN	TKT	1	0	0
TLE3_HUMAN	TLE3	1	0	0
TLR7_HUMAN	TLR7	1	0	0
TNPO3_HUMAN	TNPO3	1	0	0
TBA1B_HUMAN	TUBA1B	1	0	0
ULK1_HUMAN	ULK1	1	0	0
E9PRV0_HUMAN	VPS51	1	0	0
1433T_HUMAN	YWHAQ	1	0	0
F8VP42_HUMAN	ZNF433	1	0	0
MAP1B_HUMAN	MAP1B	0	6	0
RL11_HUMAN	RPL11	0	3	0
XRCC5_HUMAN	XRCC5	0	2	0
TFG_HUMAN	TFG	0	2	0
UBE2N_HUMAN	UBE2N	0	1	0
SRC_HUMAN	SRC	0	1	0
RAI14_HUMAN	RAI14	0	1	0
COPB2_HUMAN	COPB2	0	1	0
COPA_HUMAN	COPA	0	1	0
NP1L1_HUMAN	NAP1L1	0	1	0
DHX9_HUMAN	DHX9	0	1	0
PDIA6_HUMAN	PDIA6	0	1	0
TLN1_HUMAN	TLN1	0	1	0
XPO2_HUMAN	CSE1L	0	1	0
CPNE5_HUMAN	CPNE5	0	1	0
SP16H_HUMAN	SUPT16H	0	1	0
HCD2_HUMAN	HSD17B10	0	1	0
GANAB_HUMAN	GANAB	0	1	0
NP1L4_HUMAN	NAP1L4	0	1	0
DESM_HUMAN	DES	0	1	0
RBBP4_HUMAN	RBBP4	0	1	0
TWF2_HUMAN	TWF2	0	1	0
HS74L_HUMAN	HSPA4L	0	1	0
MPCP_HUMAN	SLC25A3	0	1	0
AIFM1_HUMAN	AIFM1	0	1	0
RLA0_HUMAN	RPLP0	0	1	0
ACPH_HUMAN	APEH	0	1	0
TCPW_HUMAN	CCT6B	0	1	0
CMBL_HUMAN	CMBL	0	1	0
DHE3_HUMAN	GLUD1	0	1	0
GRK6_HUMAN	GRK6	0	1	0
HNRH3_HUMAN	HNRNPH3	0	1	0
HNRPL_HUMAN	HNRNPL	0	1	0
IPO4_HUMAN	IPO4	0	1	0
MACF1_HUMAN	MACF1	0	1	0
PLCD1_HUMAN	PLCD1	0	1	0
GLYC_HUMAN	SHMT1	0	1	0
SVIL_HUMAN	SVIL	0	1	0
U2AF2_HUMAN	U2AF2	0	1	0
AIF1L_HUMAN	AIF1L	0	1	0
AL3A2_HUMAN	ALDH3A2	0	1	0
ATD3A_HUMAN	ATAD3A	0	1	0
BAG2_HUMAN	BAG2	0	1	0
CD59_HUMAN	CD59	0	1	0
KCRU_HUMAN	CKMT1A	0	1	0
D6RE86_HUMAN	CP	0	1	0
CPSM_HUMAN	CPS1	0	1	0
CP19A_HUMAN	CYP19A1	0	1	0
OST48_HUMAN	DDOST	0	1	0
DDX60_HUMAN	DDX60	0	1	0
DNMT1_HUMAN	DNMT1	0	1	0
EMC2_HUMAN	EMC2	0	1	0
FA98B_HUMAN	FAM98B	0	1	0
SYFA_HUMAN	FARSA	0	1	0
RS30_HUMAN	FAU	0	1	0
FBN1_HUMAN	FBN1	0	1	0
GIPC1_HUMAN	GIPC1	0	1	0
HDAC8_HUMAN	HDAC8	0	1	0
H2B1B_HUMAN	HIST1H2BB	0	1	0
IFT27_HUMAN	IFT27	0	1	0
KCD17_HUMAN	KCTD17	0	1	0
STRUM_HUMAN	KIAA0196	0	1	0
LARP1_HUMAN	LARP1	0	1	0
LS14A_HUMAN	LSM14A	0	1	0
MORC1_HUMAN	MORC1	0	1	0
COX2_HUMAN	MT-CO2	0	1	0
PROF2_HUMAN	PFN2	0	1	0
PPM1A_HUMAN	PPM1A	0	1	0
KAPCA_HUMAN	PRKACA	0	1	0
PSD13_HUMAN	PSMD13	0	1	0
RANG_HUMAN	RANBP1	0	1	0
RCN2_HUMAN	RCN2	0	1	0
RS23_HUMAN	RPS23	0	1	0
RS26L_HUMAN	RPS26P11	0	1	0
RS28_HUMAN	RPS28	0	1	0
RS5_HUMAN	RPS5	0	1	0
SENP7_HUMAN	SENP7	0	1	0
SFXN1_HUMAN	SFXN1	0	1	0
RUXF_HUMAN	SNRPF	0	1	0
LA_HUMAN	SSB	0	1	0
SSRD_HUMAN	SSR4	0	1	0
STK39_HUMAN	STK39	0	1	0
SYT7_HUMAN	SYT7	0	1	0
TALDO_HUMAN	TALDO1	0	1	0
TBC9B_HUMAN	TBC1D9B	0	1	0
TM109_HUMAN	TMEM109	0	1	0
TBB6_HUMAN	TUBB6	0	1	0
UBTD2_HUMAN	UBTD2	0	1	0
UBP25_HUMAN	USP25	0	1	0
VDAC1_HUMAN	VDAC1	0	1	0
1433F_HUMAN	YWHAH	0	1	0
ZBT24_HUMAN	ZBTB24	0	1	0
ZN627_HUMAN	ZNF627	0	1	0
