# Supplementary material for: FIP200 restricts RNA virus infection by facilitating RIG-I activation
Source: Commun Biol. 2021 Jul 29;4:921. doi: 10.1038/s42003-021-02450-1 (PMC8322336; doi:10.1038/s42003-021-02450-1)
Supplement: Supplementary file 5 — Supplementary Data 2 [file 42003_2021_2450_MOESM5_ESM.xlsx]

## Sheet: Figure 1
Figure 1c
	anti-RIG-I+anti-FIP200	anti-RIG-I+anti-FIP200	anti-GFP+anti-FIP200	anti-GFP+anti-FIP200
		poly(I:C)		poly(I:C)
	5	13	0	0
	7	14	0	0
	7	15	0	0
	7	16	0	0
	7	16	0	0
	8	17	0	0
	8	17	0	0
	8	18	0	0
	8	18	0	0
	9	18	0	0
	9	18	0	0
	9	18	0	0
	9	19	0	0
	10	22	0	0
	10	22	0	0
	10	22	0	0
	10	22	0	0
	11	23	0	0
	11	23	0	0
	11	23	0	1
	12	23	0	1
	12	25	0	1
	12	27	1	1
	12	27	1	1
	13	28	1	2
	13	30	1	2
	14	31	2	3
	15	34	2	3
	15	35	2	3

## Sheet: Figure 2
Figure 2a
		NF-kB	Average	STD
		vector	1	0
		FIP200	1.57572	0.344797
		RIG-I + vector	2.83401	0.398346
		RIG-I + FIP200	11.8139	3.4331
		ISRE	Average	STD
		vector	1	0
		FIP200	1.23455	0.185412
		RIG-I + vector	5.95508	1.39275
		RIG-I + FIP200	32.5456	4.78193
Figure 2b
		IFNB	Average	STD
		Vec	1	0
		RIG-I + vector	25.1263	0.164549
		RIG-I + FIP200	64.9705	12.0916
		IP10	Average	STD
		Vec	1	0
		RIG-I + vector	88.7194	15.562
		RIG-I + FIP200	279.577	48.2946
		RANTES	Average	STD
		Vec	1	0
		RIGHA-Vec	495.191	82.2216
		RIGHA-FIP200	1160.77	159.449
Figure 2d
		NF-kB	Average	STD
		vector	1	0
		2CARD + vector	5.31493	0.788765
		2CARD + FIP200	9.56379	1.06549
		ISRE	Average	STD
		vector	1	0
		2CARD + vector	8.81191	1.12499
		2CARD + FIP200	27.2135	2.99715
Figure 2e
		IFNB	Average	STD
		Vec	1	0
		RIG-I + vector	5.15433	3.9495
		RIG-I + FIP200	20.0635	7.29869
		IP10	Average	STD
		Vec	1	0
		RIG-I + vector	7.75329	2.07938
		RIG-I + FIP200	51.3461	7.26161
		RANTES	Average	STD
		Vec	1	0
		RIGHA-Vec	11.1383	4.15172
		RIGHA-FIP200	278.88	24.3937

## Sheet: Figure 3
Figure 3a
	FIP200f/f	Average	STD
	poly(I:C) 0 ug	0	0
	poly(I:C) 0.1 ug	90.1719	17.5392
	poly(I:C) 0.5 ug	167.626	43.6576
	poly(I:C) 1 ug	383.33	56.9864
	FIP200-/-	Average	STD
	poly(I:C) 0 ug	0	0
	poly(I:C) 0.1 ug	1.55346	2.69067
	poly(I:C) 0.5 ug	15.0618	7.70478
	poly(I:C) 1 ug	69.4308	16.9388
Figure 3b
	FIP200f/f	Average	STD
	5ppp-dsRNA 0 ug	0	0
	5ppp-dsRNA 1 ug	185.302	7.39282
	FIP200-/-	Average	STD
	5ppp-dsRNA 0 ug	0	0
	5ppp-dsRNA 1 ug	0	0
Figure 3c
	FIP200f/f	Average	STD
	ctDNA 0 ug	0	0
	ctDNA 0.1 ug	20.1719	5.57879
	ctDNA 1 ug	86.6632	9.9407
	FIP200-/-	Average	STD
	ctDNA 0 ug	0	0
	ctDNA 0.1 ug	15.7222	5.95966
	ctDNA 1 ug	70.4308	16.2781
Figure 3d
	FIP200f/f	Average	STD
	poly(dG:dC) 0 ug	0	0
	poly(dG:dC) 0.1 ug	71.8198	4.30757
	poly(dG:dC) 1 ug	167.827	55.5778
	FIP200-/-	Average	STD
	poly(dG:dC) 0 ug	0	0
	poly(dG:dC) 0.1 ug	59.7964	14.7302
	poly(dG:dC) 1 ug	233.013	55.1762
Figure 3e
	FIP200f/f	Average	STD
	SeV 0 HA	0	0
	SeV 0.5 HA	62.5811	11.9303
	SeV 5 HA	234.133	20.5831
	SeV 50 HA	1845.42	191.419
	FIP200-/-	Average	STD
	SeV 0 HA	0	0
	SeV 0.5 HA	0	0
	SeV 5 HA	0	0
	SeV 50 HA	132.91	61.3687
Figure 3f
	FIP200f/f	Average	STD
	IAV 0 MOI	0	0
	IAV 1 MOI	486.677	56.5593
	FIP200-/-	Average	STD
	IAV 0 MOI	0	0
	IAV 1 MOI	15.8748	2.85208
Figure 3g	RANTES
	FIP200f/f	Average	STD
	poly(I:C) 0 h	1	0
	poly(I:C) 4 h	14.8874	3.31618
	poly(I:C) 6 h	224.539	36.9276
	FIP200-/-	Average	STD
	poly(I:C) 0 h	0.468361	0.0817928
	poly(I:C) 4 h	2.03507	0.615946
	poly(I:C) 6 h	37.542	6.12255
Figure 3h	IP10
	FIP200f/f	Average	STD
	poly(I:C) 0 h	1	0
	poly(I:C) 4 h	110.141	25.245
	poly(I:C) 6 h	1967.82	165.62
	FIP200-/-	Average	STD
	poly(I:C) 0 h	1.943	0.666074
	poly(I:C) 4 h	25.029	7.36022
	poly(I:C) 6 h	208.231	36.0007
Figure 3i	IFNb
	HEK293	Average	STD
	poly(I:C) 0 h	1	0
	poly(I:C) 4 h	9.79847	1.2692
	poly(I:C) 6 h	68.4937	9.95112
	FIP200 KO-1	Average	STD
	poly(I:C) 0 h	0.856895	0.0717142
	poly(I:C) 4 h	3.65886	0.651449
	poly(I:C) 6 h	12.7853	0.653133
	FIP200 KO-2	Average	STD
	poly(I:C) 0 h	0.839	0.284145
	poly(I:C) 4 h	4.21504	0.652783
	poly(I:C) 6 h	15.3192	5.7882
Figure 3j	IP10
	HEK293	Average	STD
	poly(I:C) 0 h	1	0
	poly(I:C) 4 h	138.004	17.0589
	poly(I:C) 6 h	2313.56	386.832
	FIP200 KO-1	Average	STD
	poly(I:C) 0 h	1.45608	1.02592
	poly(I:C) 4 h	7.83241	2.7457
	poly(I:C) 6 h	133.479	48.6138
	FIP200 KO-2	Average	STD
	poly(I:C) 0 h	1.61799	1.15378
	poly(I:C) 4 h	10.2815	3.06408
	poly(I:C) 6 h	186.42	34.2803
Figure 3k	IFNb
	HEK293	Average	STD
	poly(I:C) 0 ug	0	0
	poly(I:C) 0.1 ug	12.5939	3.22543
	poly(I:C) 1 ug	28.4023	5.24969
	FIP200 KO-1	Average	STD
	poly(I:C) 0 ug	0	0
	poly(I:C) 0.1 ug	2.24406	0.912103
	poly(I:C) 1 ug	5.85889	2.75129
Figure 3l	IFNb
	HEK293	Average	STD
	SeV 0 HA	0	0
	SeV 5 HA	18.3928	0.853706
	SeV 50 HA	49.0311	5.18225
	FIP200 KO-1	Average	STD
	SeV 0 HA	0	0
	SeV 5 HA	0	0
	SeV 50 HA	1.96669	3.40641

## Sheet: Figure 4
Figure 4a
	RAW	Average	STD
	poly(I:C) 0 ug	0	0
	poly(I:C) 0.1 ug	469.37	54.8856
	poly(I:C) 0.5 ug	1825.92	236.705
	FIP200 KO	Average	STD
	poly(I:C) 0 ug	0	0
	poly(I:C) 0.1 ug	132.343	25.0709
	poly(I:C) 0.5 ug	666.607	198.072
Figure 4b
	RAW	Average	STD
	5ppp-dsRNA 0 ug	0	0
	5ppp-dsRNA 0.1 ug	86.2441	15.7376
	5ppp-dsRNA 0.5 ug	609.494	45.0208
	FIP200 KO	Average	STD
	5ppp-dsRNA 0 ug	0	0
	5ppp-dsRNA 0.1 ug	0	0
	5ppp-dsRNA 0.5 ug	115.29	14.2367
Figure 4c
	RAW	Average	STD
	ctDNA 0 ug	0	0
	ctDNA 0.1 ug	877.314	86.2463
	ctDNA 1 ug	3294.36	149.887
	FIP200 KO	Average	STD
	ctDNA 0 ug	0	0
	ctDNA 0.1 ug	1026.25	331.223
	ctDNA 1 ug	3368.72	648.858
Figure 3d
	RAW	Average	STD
	poly(dG:dC) 0 ug	0	0
	poly(dG:dC) 0.5 ug	2938.37	691.025
	FIP200 KO	Average	STD
	poly(dG:dC) 0 ug	0	0
	poly(dG:dC) 0.5 ug	3163.08	1117.96
Figure 3e
	RAW	Average	STD
	DMXAA 0 ug	0	0
	DMXAA 5 ug	1803.19	418.334
	FIP200 KO	Average	STD
	DMXAA 0 ug	0	0
	DMXAA 5 ug	1504.35	260.215
Figure 4f
	RAW	Average	STD
	LPS 0 ug	0	0
	LPS 0.05 ug	757.283	83.6042
	LPS 0.2 ug	1100.1	188.641
	FIP200 KO	Average	STD
	LPS 0 ug	0	0
	LPS 0.05 ug	765.686	110.874
	LPS 0.2 ug	1176.83	32.9269
Figure 4g
	RAW	Average	STD
	SeV 0 HA	0	0
	SeV 0.2 HA	755.975	88.2532
	SeV 2 HA	2760.86	945.301
	FIP200 KO	Average	STD
	SeV 0 HA	0	0
	SeV 0.2 HA	222.446	144.64
	SeV 2 HA	1256.26	193.993
Figure 4h
	RAW	Average	STD
	HSV-1 0 MOI	0	0
	HSV-1 0.5 MOI	1777.74	259.601
	HSV-1 1 MOI	2552.45	233.496
	FIP200 KO	Average	STD
	HSV-1 0 MOI	0	0
	HSV-1 0.5 MOI	1551.57	89.9508
	HSV-1 1 MOI	2278.84	276.161
Figure 4j	IFNb
	RAW	Average	STD
	poly(I:C) 0 h	1	0
	poly(I:C) 4 h	29.1522	6.31534
	poly(I:C) 6 h	95.8268	8.76259
	FIP200 KO	Average	STD
	poly(I:C) 0 h	1.61413	0.556776
	poly(I:C) 4 h	4.85835	1.24139
	poly(I:C) 6 h	14.5163	1.6903
Figure 4k	RANTES
	RAW	Average	STD
	poly(I:C) 0 h	1	0
	poly(I:C) 4 h	7.47078	0.41629
	poly(I:C) 6 h	24.1244	4.94894
	FIP200 KO	Average	STD
	poly(I:C) 0 h	0.974798	0.347052
	poly(I:C) 4 h	2.18249	0.313446
	poly(I:C) 6 h	6.47611	0.824511
Figure 4l	IP10
	RAW	Average	STD
	poly(I:C) 0 h	1	0
	poly(I:C) 4 h	20.2761	2.16043
	poly(I:C) 6 h	197.527	45.1579
	FIP200 KO	Average	STD
	poly(I:C) 0 h	1.8165	0.801356
	poly(I:C) 4 h	4.76023	1.42164
	poly(I:C) 6 h	21.1095	9.60703

## Sheet: Figure 5
Figure 5a
	HEK293	Average	STD
	vec	1	0
	RIG-I	28.7537	6.81622
	TBK1	13.0945	2.90996
	MAVS	12.9145	2.5962
	IRF3(5D)	35.0302	2.57582
	FIP200 KO	Average	STD
	vec	0.362409	0.139028
	RIG-I	7.96429	0.959037
	TBK1	14.95	1.93359
	MAVS	17.0226	1.46455
	IRF3(5D)	34.9067	6.60313
Figure 5b
	HEK293	Average	STD
	poly(I:C) 0 h	1	0
	poly(I:C) 4 h	6.60767	3.68534
	poly(I:C) 6 h	20.5332	2.99691
	KO (FIP200)	Average	STD
	poly(I:C) 0 h	1.39776	0.604679
	poly(I:C) 4 h	11.0459	6.57176
	poly(I:C) 6 h	34.2015	4.57039
	KO (delATG)	Average	STD
	poly(I:C) 0 h	1.2694	0.156454
	poly(I:C) 4 h	1.36096	0.525541
	poly(I:C) 6 h	3.60667	0.542104
	KO (delClaw)	Average	STD
	poly(I:C) 0 h	1.34854	0.830345
	poly(I:C) 4 h	1.74478	0.479711
	poly(I:C) 6 h	3.54278	0.933656
Figure 5c
	IFNb	Average	STD
	vector	1	0
	RIG-I + vector	23.5528	4.72166
	RIG-I + FIP200	74.8905	6.53981
	RIG-I + FIP200 (4A)	67.8443	12.0101
	RIG-I + ULK1	24.7285	5.34205
	IP10	Average	STD
	vector	1	0
	RIG-I + vector	61.3711	7.61201
	RIG-I + FIP200	242.069	78.8372
	RIG-I + FIP200 (4A)	278.392	36.5613
	RIG-I + ULK1	89.8307	34.047
	RANTES	Average	STD
	vector	1	0
	RIG-I + vector	303.333	12.442
	RIG-I + FIP200	1292.54	337.574
	RIG-I + FIP200 (4A)	1347.01	76.8317
	RIG-I + ULK1	361.728	149.979
Figure 5d
	HEK293	Average	STD
	poly(I:C) 0 h	1	0
	poly(I:C) 4 h	12.5199	3.78952
	poly(I:C) 6 h	69.5223	14.9731
	KO	Average	STD
	poly(I:C) 0 h	0.575807	0.1351
	poly(I:C) 4 h	2.34509	0.835324
	poly(I:C) 6 h	5.78708	2.82448
	KO (FIP200)	Average	STD
	poly(I:C) 0 h	0.564761	0.197372
	poly(I:C) 4 h	12.6217	1.6244
	poly(I:C) 6 h	66.3504	6.9908
	KO (4A)	Average	STD
	poly(I:C) 0 h	0.701975	0.283206
	poly(I:C) 4 h	14.495	2.28002
	poly(I:C) 6 h	67.1296	16.8794

## Sheet: Figure 6
Figure 6a
	VSV	Average	STD
	vector	1	0
	FIP200	0.842786	0.204462
	RIG-I + vector	0.224104	0.0485927
	RIG-I + FIP200	0.0486194	0.00815216
	RIG-I + ULK1	0.889357	0.273694
Figure 6b
	FIP200f/f	Average	STD
	VSV 0.1 MOI	151867	17396.9
	VSV 1 MOI	1.67837e+06	345779
	FIP200-/-	Average	STD
	VSV 0.1 MOI	1.26733e+06	427000
	VSV 1 MOI	1.64913e+07	5.81295e+06
Figure 6c	TCID50
	RAW	Average	STD
	VSV 6 h	3333.33	1443.38
	VSV 12 h	15000	8660.25
	VSV 24 h	58333.3	14433.8
	VSV 48 h	108333	14433.8
	FIP200 KO	Average	STD
	VSV 6 h	16666.7	7637.63
	VSV 12 h	85000	13228.8
	VSV 24 h	450000	327872
	VSV 48 h	850000	132288
Figure 6d
	FIP200f/f	Average	STD
	HCoV 0 MOI	1	0
	HCoV 0.1 MOI	467.759	46.2576
	HCoV 1 MOI	4744.52	2021.54
	HCoV 10 MOI	13884	1603.7
	FIP200-/-	Average	STD
	HCoV 0 MOI	1.40518	0.148271
	HCoV 0.1 MOI	3188	553.465
	HCoV 1 MOI	35927.3	7909.05
	HCoV 10 MOI	89185.4	16836.7
Figure 6e	TCID50
	FIP200f/f	Average	STD
	HCoV 1d	1333.33	288.675
	HCoV 2d	30000	13228.8
	HCoV 3d	130000	13228.8
	HCoV 4d	666667	115470
	FIP200-/-	Average	STD
	HCoV 1d	16000	1000
	HCoV 2d	311667	379682
	HCoV 3d	2.03333e+06	680686
	HCoV 4d	4.66667e+06	763763
Figure 6f
	FIP200f/f	Average	STD
	VACV 0.01 MOI	238900	53154.6
	VACV 0.1 MOI	2.33737e+06	119116
	FIP200-/-	Average	STD
	VACV 0.01 MOI	342200	128534
	VACV 0.1 MOI	3.76267e+06	630814

## Sheet: Figure 7
Figure 7a	IFNb
	FIP200f/f	Average	STD
	poly(I:C) 0 h	1	0
	poly(I:C) 4 h	187.767	9.46497
	poly(I:C) 6 h	75.9229	11.6646
	FIP200f/f;LysM-Cre	Average	STD
	poly(I:C) 0 h	1.41913	0.54998
	poly(I:C) 4 h	76.185	20.3118
	poly(I:C) 6 h	47.3846	4.66221
Figure 7b	IFNb
	FIP200f/f	poly(I:C) 0 h	poly(I:C) 2 h	poly(I:C) 4 h			FIP200f/f;LysM-Cre	poly(I:C) 0 h	poly(I:C) 2 h	poly(I:C) 4 h
		0	1399.34	122.752				0	890	48.3629
		0	2995.02	169.99				0	1558.64	245.628
		0	2487.13	995.068				0	746.849	467.287
		0	4845.47	818.593				0	358.9	0
		0	4471.95	750.969				0	514.693	0
		0	3454.45	252.323				0	819.606	125.207
		0	1398.13	822.234				0	556.724	356.527
		0	2121.73	159.447				0	79.8986	298.183
		0	777.933	228.017				0	198.277	23.3262
		0	447.163	0				0	993.387	0
		0	829.617	34.2199				0		44.5947
								0		304.298
								0
Figure 7c	VSV Survival
	Day	FIP200f/f	FIP200f/f;LysM-Cre
	3		1
	3		1
	4		1
	4		1
	4		1
	4		1
	5	1
	9	1
	12	0	0
	12	0	0
	12	0	0
	12	0	0
	12	0	0
	12	0
	12	0
	12	0
	12	0
	12	0
	12	0
	12	0
	12	0
	12	0
	12	0
	12	0
Figure 7d	IFNb
	FIP200f/f	VSV 0 d	VSV 1 d	VSV 2 d			FIP200f/f;LysM-Cre	VSV 0 d	VSV 1 d	VSV 2 d
		0	643.948	0				0	82.2017	0
		0	437.043	12.5488				0	0	0
		0	370.049	0				16.6513	0	0
		0	214.092	0				0	0	0
		0	698.922	0				0	0	0
		0	478.09	0				0	0	0
		0	372.944	0
		0	563.34	0
		0	319.933	149.314
		0	386.717	0
		0	170.096	61.5804
		0	415.155	0
		0	133.285	0
		0	591.478	0
Figure 7e	VSV RNA
	FIP200f/f	VSV 0 d	VSV 1 d	VSV 2 d			FIP200f/f;LysM-Cre	VSV 0 d	VSV 1 d	VSV 2 d
		1	8.73962	2.07614				0.687769	35.1418	78.794
		1	25.0762	10.8762				0.854515	29.6829	7.26531
		1	11.3566	4.84696				1.41793	40.7149	22.7225
		1	3.80705	6.94122				0.785156	34.8847	30.2313
		1	63.9682	29.6563				1.79187	60.1808	149.14
		1	19.6129	1.05781				2.17817	35.4589	103.365
		1	21.4157						40.9075
									106.07
Figure 7f	HCoV Survival
	Day	FIP200f/f	FIP200f/f;LysM-Cre
	3		1
	4		1
	5		1
	5		1
	5		1
	6		1
	6	1	1
	7	1
	7		1
	7		1
	8	1
	14	0	0
	14	0	0
	14	0
	14	0
	14	0
	14	0
Figure 7g	IFNb
	FIP200f/f	HCoV 0 d	HCoV 1 d	HCoV 2 d			FIP200f/f;LysM-Cre	HCoV 0 d	HCoV 1 d	HCoV 2 d
		0	143.948	54.6921				0	32.2017	0
		0	137.043	12.5488				0	12.171	0
		0	70.0489	21.8768				0	42.5484	0
		0	190.092	85.7913				0	0	0
		0	98.9222	42.0376				0	0	0
		0	47.6789	62.1984				0		0
		0
		0
		0
		0
		0
		0
		0
		0
Figure 7h	HCoV RNA
	FIP200f/f	HCoV 0 d	HCoV 1 d	HCoV 2 d			FIP200f/f;LysM-Cre	HCoV 0 d	HCoV 1 d	HCoV 2 d
		1	18.4878	22.0761				0.929728	122.62	56.1287
		1	25.6452	30.8762				1.05628	81.3931	247.359
		1	24.9949	37.2223				1.12528	28.0324	388.574
		1	36.502	96.9412				0.576084	73.1365	139.656
			63.5025	29.6563					109.684	163.244
			19.9795	64.4116					45.7964	106.159
			21.5292						42.2766

## Sheet: Figure 8
Figure 8f	IFNb
	HEK293	Average	STD
	poly(I:C) 0 h	1	0
	poly(I:C) 4 h	12.5199	3.78952
	poly(I:C) 6 h	70.1889	14.9089
	KO	Average	STD
	poly(I:C) 0 h	0.575807	0.1351
	poly(I:C) 4 h	2.34509	0.835324
	poly(I:C) 6 h	18.1204	11.0664
	KO (FIP200)	Average	STD
	poly(I:C) 0 h	0.564761	0.197372
	poly(I:C) 4 h	12.6217	1.6244
	poly(I:C) 6 h	63.017	10.4142
	KO (delCC)	Average	STD
	poly(I:C) 0 h	0.465706	0.297054
	poly(I:C) 4 h	4.19903	2.868
	poly(I:C) 6 h	20.0086	8.84227

## Sheet: Figure S2
Figure S2b
	Fip200f/f	Average	STD
	Day 0	0.109167	0.00306649
	Day 1	0.121167	0.00984903
	Day 2	0.1528	0.0107289
	Day 3	0.2536	0.0225169
	Day 4	0.398867	0.0289319
	Day 5	0.464667	0.0319929
	Fip200-/-	Average	STD
	Day 0	0.1118	0.013015
	Day 1	0.1268	0.00788226
	Day 2	0.156867	0.0134797
	Day 3	0.2694	0.0197881
	Day 4	0.404367	0.026733
	Day 5	0.495533	0.0150895
Figure 2c
	FIP200f/f	Average	STD
	poly(I:C) 0 ug	0	0
	poly(I:C) 0.1 ug	21.5048	5.76667
	poly(I:C) 0.5 ug	580.328	37.0061
	FIP200-/-	Average	STD
	poly(I:C) 0 ug	0	0
	poly(I:C) 0.1 ug	0	0
	poly(I:C) 0.5 ug	35.4511	25.6149
Figure S2d
	FIP200f/f	Average	STD
	poly(I:C) 0 h	0	0
	poly(I:C) 4 h	0	0
	poly(I:C) 8 h	3.30539	5.72511
	poly(I:C) 16 h	169.548	31.1759
	poly(I:C) 24 h	312.826	72.7292
	FIP200-/-	Average	STD
	poly(I:C) 0 h	0	0
	poly(I:C) 4 h	0	0
	poly(I:C) 8 h	0	0
	poly(I:C) 16 h	0	0
	poly(I:C) 24 h	42.8011	20.1139
Figure S2e	IFNb
	FIP200f/f	Average	STD
	poly(I:C) 0 h	1	0
	poly(I:C) 4 h	1422.06	328.39
	poly(I:C) 6 h	11428.2	1752.14
	FIP200-/-	Average	STD
	poly(I:C) 0 h	0.548624	0.408182
	poly(I:C) 4 h	30.4201	6.50045
	poly(I:C) 6 h	334.946	144.715
Figure S2f	IRF7
	FIP200f/f	Average	STD
	poly(I:C) 0 h	1	0
	poly(I:C) 4 h	3.31019	1.05812
	poly(I:C) 6 h	11.079	2.7292
	FIP200-/-	Average	STD
	poly(I:C) 0 h	0.284289	0.0391018
	poly(I:C) 4 h	0.710426	0.120924
	poly(I:C) 6 h	3.19162	0.327469
Figure S2g
	HEK293	Average	STD
	Day 0	0.1352	0.00295466
	Day 1	0.153633	0.0254508
	Day 2	0.234167	0.015273
	Day 3	0.338367	0.0365432
	Day 4	0.561667	0.0458812
	Day 5	0.7281	0.0321229
	FIP200 KO-1	Average	STD
	Day 0	0.123167	0.00942461
	Day 1	0.158033	0.0104963
	Day 2	0.252567	0.016083
	Day 3	0.338533	0.0291219
	Day 4	0.564567	0.0305433
	Day 5	0.7642	0.00837198
	FIP200 KO-2	Average	STD
	Day 0	0.126267	0.00389915
	Day 1	0.154	0.0113212
	Day 2	0.2276	0.0245636
	Day 3	0.363033	0.0414267
	Day 4	0.575767	0.0375028
	Day 5	0.783	0.0199652
Figure S2i	OASL
	HEK293	Average	STD
	poly(I:C) 0 h	1	0
	poly(I:C) 4 h	20.0397	5.74112
	poly(I:C) 6 h	171.516	54.5928
	FIP200 KO-1	Average	STD
	poly(I:C) 0 h	2.17416	0.217865
	poly(I:C) 4 h	2.69718	0.35113
	poly(I:C) 6 h	22.8493	10.865
Figure S2j	IFIT1
	HEK293	Average	STD
	poly(I:C) 0 h	1	0
	poly(I:C) 4 h	10.2021	1.50536
	poly(I:C) 6 h	36.7289	10.7623
	FIP200 KO-1	Average	STD
	poly(I:C) 0 h	1.43858	0.611775
	poly(I:C) 4 h	3.14418	0.359632
	poly(I:C) 6 h	7.9035	0.561305

## Sheet: Figure S3
Figure S3b
	RAW	Average	STD
	Day 0	0.0826	0.00245153
	Day 1	0.117467	0.00328836
	Day 2	0.152267	0.00582866
	Day 3	0.2355	0.0203841
	Day 4	0.3471	0.0237426
	Day 5	0.4755	0.0171607
	FIP200 KO	Average	STD
	Day 0	0.0789667	0.00220303
	Day 1	0.114067	0.0172816
	Day 2	0.148267	0.00614356
	Day 3	0.230033	0.0200226
	Day 4	0.3241	0.0184957
	Day 5	0.463033	0.0197976
Figure S3c
	RAW	Average	STD
	HMW poly(I:C) 0 ug	0	0
	HMW poly(I:C) 0.1 ug	343.917	39.1349
	HMW poly(I:C) 0.5 ug	1366.6	111.511
	FIP200 KO	Average	STD
	HMW poly(I:C) 0 ug	0	0
	HMW poly(I:C) 0.1 ug	90.2986	25.807
	HMW poly(I:C) 0.5 ug	229.416	40.5864
Figure S3d
	RAW	Average	STD
	poly(A:U) 0 ug	0	0
	poly(A:U) 0.1 ug	208.028	11.3586
	poly(A:U) 0.5 ug	793.548	140.38
	FIP200 KO	Average	STD
	poly(A:U) 0 ug	0	0
	poly(A:U) 0.1 ug	208.269	32.7968
	poly(A:U) 0.5 ug	760.882	122.627
Figure S3e
	RAW	Average	STD
	IAV 0 MOI	0	0
	IAV 1 MOI	265.529	36.0127
	FIP200 KO	Average	STD
	IAV 0 MOI	0	0
	IAV 1 MOI	11.8	10.2191

[truncated: 4 more sheets: Figure S4, Figure S5, Figure S6, Figure S7]
